# Supplementary material for: Glass Substrate Dust Removal Using 233 fs Laser-Generated Shockwave
Source: Micromachines (Basel). 2021 Nov 10;12(11):1382. doi: 10.3390/mi12111382 (PMC8624490; doi:10.3390/mi12111382)
Supplement: Supplementary file 1 [file micromachines-12-01382-s001.zip]

Archive with 1 entries (1 files):
- micromachines-1432291-supplementary.mp4
